# Supplementary material for: Targeting senescent cells in translational medicine
Source: EMBO Mol Med. 2019 Nov 19;11(12):e10234. doi: 10.15252/emmm.201810234 (PMC6895604; doi:10.15252/emmm.201810234)
Supplement: Supplementary file 1 — Table EV1 [file EMMM-11-e10234-s001.xlsx]

## Sheet: Table EV1
Table EV1. Senolytic approaches in preclinical studies
Drug	Targets	Cell line	Effect	In vivo model used	DOI
Navitoclax (ABT-263)	BCL-2, BCL-xL, BCL-W	IMR90, WI-38, MEFs, HUVECs	Induced apoptosis after OIS, irradiation and replicative exhaustion	Sublethally irradiated mice, normally aged mice, model or articular joint injury	10.1111/acel.12445; 10.1038/nm.4010; 10.1038/nm.4324
ABT-737	BCL-2, BCL-xL, BCL-W	IMR90, MEFs	Apoptosis of senescence cells	Irradiated mice	10.1038/ncomms11190; 10.1016/j.cell.2017.02.031
Obatoclax	BCL-2, BCL-xL BCL-W, MCL-1	IMR90, MEFs	Not specific for senescent cells	---	10.1038/ncomms11190
Venetoclax (ABT-199)	BCL-2	IMR90, MEFs	Not specific for senescent cells	---	10.1038/ncomms11190
BH4-BCL-2 inhibitors	BH4 domain	MEFs, Jurkat human T-cell leukemia	Apoptosis and inhibition of calcium release by ER	---	10.1073/pnas.0907555106
Dasatinib + Quercetin	Tyrosine kinase inhibitor + inhibitor of PI3K pathway	Preadipocytes, HUVEC, MEFs, BMD-mesenchymal stem cells	Improved cardiovascular function, clearance of senescent cells, improved pulmonary and physical health. Extended lifespan.	Normally aged mice, irradiated mice, bleomycin-injury model, ApoE-/-, INK-ATTAC	10.1111/acel.12344; 10.1111/acel.12458; 10.1183/13993003.02367-2016; 10.1038/ncomms14532; 10.1038/s41591-018-0092-9
Fisetin	Inhibitor of PI3K pathway	Ercc1-/- MEFs, IMR90	Reduced senescence in multiple tissues. Extended lifespan.	Normally-aged mice, p16+/Luc;Ercc1-/D	10.1016/j.ebiom.2018.09.015
Panobinostat	Histone deacetylase inhibitor	A549, H460, FaDu, UMSCC47	Induced apoptosis in senescent cells accumulated after chemotherapy	---	10.1038/s41598-017-01964-1
A1331852	BCL-xL	HUVEC, IMR90, human preadipocytes	Induced apoptosis in senescent HUVEC and IMR90	---	10.18632/aging.101202; 10.1126/scitranslmed.aaa4642
A1155463	BCL-xL	HUVEC, IMR90, human preadipocytes	Induced apoptosis in senescent HUVEC and IMR90	---	10.18632/aging.101202; 10.1126/scitranslmed.aaa4642
FOXO4-DRI	FOXO-4	IMR90, WI-38, BMK	Induced apoptosis, reestablishment of renal function	Naturally aged mice, XpdTTD/TTD,	10.1016/j.cell.2017.02.031
Alvespimycin (17-DMAG)	HSP90	MEFs	Extended healthspan and delayed age-related syndromes	Ercc1-/Δ	10.1038/s41467-017-00314-z
KU-60019	ATM	Human diploid fibroblasts	Reduced senescence, recovery of mitochondrial function, decreased ROS levels	Naturally aged mice	10.1038/nchembio.2342
2-DG	Lysosomal V-ATPases	Bcl-2 lymphoma cells	Senescent cell clearance	Suv39h1- x Eµ-myc	10.1038/nature12437
Cardiac glycosides (digoxin, ouabain, etc)	Na+/K+ATPase pump	A549, MEFs, IRM90, IRM90 ER:Ras, Huh7, HLF, SK-Mel-5, MCF7, HCT116, BNL CL.2	Senescent cell clearance	Naturally aged mice, subcutaneous xenografts, Hesx1Cre/+;Ctnnb1lox(ex3)/+ mice, NrasG12V mice	10.1038/s41467-019-12888-x; 10.1038/s42255-019-0122-z
