# Supplementary material for: Targeting senescent cells in translational medicine
Source: EMBO Mol Med. 2019 Nov 19;11(12):e10234. doi: 10.15252/emmm.201810234 (PMC6895604; doi:10.15252/emmm.201810234)
Supplement: Supplementary file 2 — Table EV2 [file EMMM-11-e10234-s002.xlsx]

## Sheet: Table EV2
Table EV2. SASP modulators
Drug	Targets	Cell line	Modulation of SASP	Resulting paracrine effect	DOI
Ginsenoside F1	P38MAPK-dependent NF-kB pathway	Astrocytic CRT and U373-MG	Decreased IL-6 and IL-8 secretion	Decreased cell migration	10.1016/j.cbi.2018.02.002
Nutlin-3a	MDM2-p53 interaction inhibition	IMR-90 and HCA2	Attenuation. Decreased IL-1, IL-6 and IL-8 secretion	Suppressed breast cancer cell invasiveness	10.1038/s41598-018-20000-4
MI-63	MDM2-p53 interaction inhibition	IMR-90	Decreased IL-8	Suppressed breast cancer cell invasiveness	10.1038/s41598-018-20000-4
Methyl caffeate	IkBz and NK-kB p65 activation	BJ cell line	Decreased IL-1a and b, IL-6 and IL-8, among others.	-	10.1007/s12272-017-0909-y
Metformin (1, 1-dimethyl-biguanide)	NF-kB translocation into nucleus and Stat3 phosphorylation	IRM-90 and MCF-10 cell lines	Decreased IL-1a, IL-1b, IL-6 and VEGF.	Reduced prostate and breast cancer cell growth. Reduced cellular transformation.	10.18632/aging.100230; 10.1111/acel.12075; 10.1073/pnas.1221055110
Resveratrol	Probably IkB interaction	MCR5 cell line	Decreased IL-1a and b, IL-6 and IL-8, among others.	Increased fibroblast adhesion	10.1093/gerona/gls183
Wogonin, kaempferol and aspigenin	Probably IkB interaction	IRM-90, HCA2 and BJ cell lines	Decreased IL-1a and b, IL-6 and IL-8.	Suppressed breast cancer cell agressiveness	10.1016/j.bcp.2015.06.013; 10.1007/s11357-017-9970-1
Ruxolitinib	JAK1 and JAK2 inhibition	Primary human kidney preadipocytes	Decreased IL-6, IL-8, GM-CSF and CXCL-1 transcription, among others.	-	10.1073/pnas.1515386112
Rapamycin	mTOR inhibition	IMR-90, WI-38, HCA2, PSC27, MCF-10 and 184A1 cell lines	Decreased IL-1a, IL-1b, IL-6, IL-8 and CCL-20 transcription and secretion.	-	10.1038/ncb3225; 10.1038/ncb3195; 10.1111/acel.12587
SB203580	p38MAPK inhibition	Primary human fibroblasts, MDA-MB-231 cells and HCA2 fibroblasts	Decreased IL-6, IL-8, IL-1b, IGFBP-4 secretion, among others	-	10.1038/emboj.2011.69
UR-13756, BIRB 796	p38MAPK inhibition	Human primary normal dermal fibroblasts (NDFs)	Decreased IL-6 secretion	-	10.1007/s10522-015-9610-z
PF-3644022, MK2.III	MAPKAPK2 inhibition	Human primary normal dermal fibroblasts (NDFs)	Decreased IL-6 secretion	-	10.1007/s10522-015-9610-z
