# Supplementary material for: Targeting senescent cells in translational medicine
Source: EMBO Mol Med. 2019 Nov 19;11(12):e10234. doi: 10.15252/emmm.201810234 (PMC6895604; doi:10.15252/emmm.201810234)
Supplement: Supplementary file 3 — Table EV3 [file EMMM-11-e10234-s003.xlsx]

## Sheet: Table EV3
Table EV3. Diagnostic probes
		In vitro		In vivo
Probe	Excitation wavelength	Cell line	β-gal expression	Rodent model	β-gal expression	DOI
SG1. Naphtalene conjugated with galactose	Two-photon (λ ex = 750 nm)	HDFs	Endogenous (senescence)	Sprague-Dawley rat skin (ex vivo)	Endongeous (old tissue)	10.1021/ac5031013
Gal-Pro. Hemicyanine skeleton conjugated with D-galactose	Single photon near-infrared (λ ex = 620 nm)	HDFs	Endogenous (senescence)	---	---	10.1016/j.aca.2017.02.039
β-CD-CQD. β-cyclodextrin functionalized carbon quantum dots	Single photon (λ ex = 365 nm)	OVCAR3	Endogenous	---	---	10.1039/C6TB03361J
TPE-Gal. Tetra-phenylethylene conjugated with D-galactose	Single photon (λ ex = 405 nm)	OVCAR3	Endogenous	---	---	10.1039/c7cc00249a.
Cyclometalated iridium (III) complex	Single photon (λ ex = 405 nm)	SKOV3, OVCAR3	Endogenous	---	---	10.1021/acs.analchem.7b03114
Fc βgal. Naphthalimide based	Single photon (λ ex = 488 nm) Two-photon (λ ex = 750 nm)	SKOV3	Endogenous	---	---	10.1016/j.snb.2017.02.158
AHGa. Naphtalimide based, conjugated with acetylated galactose	Two-photon (λ ex = 750 nm)	SK-MEL103	Chemotherapy induced senescence	SK-MEL103 xenografts	Chemotherapy induced senescence	10.1021/jacs.7b04985
NIR-BG. Hemycianine dye, conjugated with galactosyl bromide	Single photon near-infrared (λ ex = 680 nm)	HeLa MCF7	Chemotherapy and radiation induced senescence	HeLa xenografts	Chemotherapy induced senescence	10.1038/s41598-019-38511-z
HMRef-βGal. Hydroxymethyl rhodol based	Single photon (λ ex = 498 nm)	SHIN3, SKOV3, OVK18, OVCAR3,4,5,8	Endogenous	Peritoneal metastases	Endogenous	10.1038/ncomms7463
DDAOG. Dimethilacridin galactopyranoside	Single photon near-infrared (λ ex = 615-645 nm)	9L	LacZ gene transfection	9L xenografts Gli36 xenografts	LacZ gene transfection HSV-LacZ	10.1158/0008-5472.can-03-3226
6SqGal. Squarylium dye	Single photon near-infrared (λ ex = 600 nm)	HEK293	LacZ gene transfection	Liver	pCMV-β-gal	10.1021/ac300061a
NI-βGal. Naphtalimide conjugated with galactose	Two-photon (λ ex = 740 nm)	C6	LacZ gene transfection	U-87 xenografts	pCMV-β-gal	10.1039/C6CC04373A
DCDHF-βgal. Dicyanomethylene based	Single photon near-infrared (λ ex = 588 nm)	HepG2	LacZ gene transfection	HepG2 xenografts	pCMV-β-gal	10.1016/j.biomaterials.2017.01.009
TG-βGal. AM-TG-βGal. Xanthene based	Single photon (λ ex = 488 nm)	HEK293	LacZ gene transfection	SHIN3 xenografts	Avidin-β-galactosidase	10.1021/ja067710a
DCM-βGal. Dicyanomethylene based	Single photon near-infrared (λ ex = 560 nm)	293T OVCAR3	LacZ gene transfection Endogenous	LoVo xenografts	Avidin-β-galactosidase	10.1021/jacs.6b01705
Lugal. Galcatopyranosyl-luciferin	Luminescence	C2C12	LacZ-luc gene transfection	C2C12 allografts Endogenous CD4+ T cells Myf5-nlacZ transgenic	LacZ-luc gene transfection Anti-CD4-βGal Damage-induced senescence	10.1038/nmeth868
