# Supplementary material for: Targeting senescent cells in translational medicine
Source: EMBO Mol Med. 2019 Nov 19;11(12):e10234. doi: 10.15252/emmm.201810234 (PMC6895604; doi:10.15252/emmm.201810234)
Supplement: Supplementary file 4 — Table EV4 [file EMMM-11-e10234-s004.xlsx]

## Sheet: Table EV4
Table EV4. Nanoparticles targeting senescent cells
Nanoparticle/ Core material	Functionalisaion/ Target	Cell line/ Senescence trigger	Effect	In vivo models used	DOI
MSN S1 GosNP(rho)/ mesoporus silica	Mixed of galacto-oligosaccharides/ β-galactosidase	DC1787, X-DC1774, X-DC4646/ Dyskeratosis congenita	Release of rhodamine-B	---	10.1002/anie.201204663
GalNP(rho)/ mesoporus silica	6-mer galacto-oligosaccharides/ β-galactosidase	SK-MEL-103 NCI-H226 UT-SCC-42B/ Palbociclib	Release of rhodamine-B	SK-MEL-103 xenografts bleomycin-induced lung fibrosis	10.15252/emmm.201809355
GosNP(icg)/ mesoporus silica	Mixed of galacto-oligosaccharides/ β-galactosidase	---	Release of indocyanine green	NCI-H226 xenografts	10.15252/emmm.201809355
GalNP(dox)/ mesoporus silica	6-mer galacto-oligosaccharides/ β-galactosidase	SK-MEL-103/ Palbociclib	Release of doxorubicin	SK-MEL-103 xenografts NCI-H226 xenografts bleomycin-induced lung fibrosis	10.15252/emmm.201809355
GalNP(nav)/ mesoporus silica	6-mer galacto-oligosaccharides/ β-galactosidase	SK-MEL-103/ Palbociclib	Release of navitoclax	SK-MEL-103 xenografts	10.15252/emmm.201809355
CD9-Lac/ CaCO3/Rapa	CD9-mAb/ CD9 receptor and β-galactosidase	Human dermal fibroblasts (HDF)/ Replicative stress	Release of rapamycin	---	10.1038/srep43299
CD9-Lac/ CaCO3/Coumarin	CD9-mAb/ CD9 receptor and β-galactosidase	Human dermal fibroblasts (HDF)/ Replicative stress	Release of coumarin 6	---	10.1038/srep43299
MoS2	Non-functionalised	Human aortic endothelial cells (HAECs)	Prevent H2O2-induced endothelial cell senescence by promoting autophagy	---	10.1021/acsbiomaterials.7b00714
nanoMIPs	Molecularly imprinted to recognise cell membrane surface proteins	Ejp16 bladder cancer cells	Release of dasatinib	C57/BL6J mice	10.1039/C8NH00473K
