# Supplementary material for: Targeting senescent cells in translational medicine
Source: EMBO Mol Med. 2019 Nov 19;11(12):e10234. doi: 10.15252/emmm.201810234 (PMC6895604; doi:10.15252/emmm.201810234)
Supplement: Supplementary file 5 — Table EV5 [file EMMM-11-e10234-s005.xlsx]

## Sheet: Table EV5
Table EV5. Antisenescent therapies in clinical trials
Agent	Disease	Phase	Trial identified
Dasatinib + quercetin	Chronic kidney disease	Phase 2	NCT02848131
Dasatinib + quercetin	IPF	Phase 1	NCT02874989
Dasatinib + quercetin	Hematopoietic stem cell transplant	N/A	NCT02652052
Leniolisib	Activated PI3K Delta Syndrome (APDS)	Phase 2/3	NCT02435173 NCT02859727
Navitoclax + cancer therapies	Solid tumours Advanced EGFR-positive NSCLC	Phase 1 Phase 1/2 Phase 1b	NCT00891605 NCT02143401 NCT00887757 NCT00888108 NCT00878449 NCT01009073 NCT02079740 NCT01989585 NCT02520778 NCT02143401 NCT00887757 NCT00888108
Metformin	Old adults with increased frailty	Phase 2 Phase 3 Phase 4	NCT02325245 NCT02570672 NCT03309007 NCT03451006 NCT02432287
Rapamycin (sirolimus)	Old patients (>70)	Phase 1 Phase 2	NCT01649960 NCT02874924
Plasma transfusions	Old patients	Phase 1/2	NCT03353597
